# Supplementary material for: Synthesis of Hybrid Epoxy Methacrylate Resin Based on Diglycidyl Ethers and Coatings Preparation via Cationic and Free-Radical Photopolymerization
Source: Int J Mol Sci. 2022 Dec 9;23(24):15592. doi: 10.3390/ijms232415592 (PMC9779419; doi:10.3390/ijms232415592)
Supplement: Supplementary file 1 [file ijms-23-15592-s001.zip]

Archive with 1 entries (1 files):
- ijms-2040833-supplementary.pdf
